# Supplementary material for: Targeting Bladder Cancer with Inactivated Uropathogenic E. coli: A Novel Alternative to BCG Immunotherapy
Source: Cells. 2026 Jan 26;15(3):229. doi: 10.3390/cells15030229 (PMC12897334; doi:10.3390/cells15030229)
Supplement: Supplementary file 1 [file cells-15-00229-s001.zip]

Archive with 1 entries (1 files):
- cells-4092503-supplementary.pdf
